# Supplementary material for: Machine Learning in Biomarker-Driven Precision Oncology: Automated Immunohistochemistry Scoring and Emerging Directions in Genitourinary Cancers
Source: Curr Oncol. 2026 Jan 6;33(1):31. doi: 10.3390/curroncol33010031 (PMC12840502; doi:10.3390/curroncol33010031)
Supplement: Supplementary file 1 [file curroncol-33-00031-s001.zip]

Archive with 1 entries (1 files):
- curroncol-4072404-supplementary.pdf
